# Supplementary material for: Divergent evolutionary paces among eudicot plants revealed by simultaneously duplicated genes produced billions of years ago
Source: Front Plant Sci. 2025 Feb 18;16:1518981. doi: 10.3389/fpls.2025.1518981 (PMC11876125; doi:10.3389/fpls.2025.1518981)
Supplement: Supplementary file 1 [file Table1.xlsx]

## Sheet: Table S1
Supplemental Table S1. Species information and download sources.
Family	Latin name	Chromosome number	Data download source
Lauraceae	Simmondsia chinensis	n=13	Index of/gwh/Plants/Simmondsia_chinensis_sc1_GWHAASQ00000000/ (cncb.ac.cn)
Cactaceae	Hylocereus undatus	n=11	PitayaGenomic
Amaranthaceae	Beta vulgaris	n=9	Index of/genomes/refseq/plant/Beta_vulgaris/latest_assembly_versions/GCF_000511025.2_RefBeet-1.2.2 (nih.gov)
Sapindaceae	Nyssa sinensis	n=15	Index of/genomes/genbank/plant/Nyssa_sinensis/all_assembly_versions/GCA_008638375.1_ASM863837v1 (nih.gov)
Asteraceae	Lactuca sativa	n=9	Index of/genomes/refseq/plant/Lactuca_sativa/latest_assembly_versions/GCF_002870075.2_Lsat_Salinas_v7 (nih.gov)
Rubiaceae	Coffea canephora	n=11	Index of/genomes/genbank/plant/Coffea_canephora/latest_assembly_versions/GCA_900059795.1_AUK_PRJEB4211_v1 (nih.gov)
Convolvulaceae	Ipomoea triloba	n=15	Index of/genomes/refseq/plant/Ipomoea_triloba/all_assembly_versions/GCF_003576645.1_ASM357664v1 (nih.gov)
Ebenaceae	Diospyros oleifera	n=15	GigaDB Dataset - DOI 10.5524/100687 -Supporting data for "A high-qualitychromosomal genome assembly ofDiospyros oleifera"
Ericaceae	Rhododendron simsii	n=13	Index of/genomes/genbank/plant/Rhododendron_simsii/latest_assembly_versions/GCA_014282245.1_ASM1428224v1 (nih.gov)
Theaceae	Camellia sinensis	n=15	Index of /gwh/Plants/Camellia_sinensis_Camellia_ Genome_GWHASIV00000000/ (cncb.ac.cn)
Oleaceae	Vitellaria paradoxa	n=12	Files (ugent.be)
Vitaceae	Vitis vinifera	n=19	http://www.grapegenomics.com/pages/VvCabSauv/ download.php
Sterculiaceae	Theobroma cacao	n=10	https://ftp.ncbi.nlm.nih.gov/genomes/genb ank/plant/Theobroma_cacao/all_assembly _versions/GCA_000403535.1_Theobrom a_cacao_20110822/
Hippocastanaceae	Acer yangbiense	n=13	http://gigadb.org/dataset/100610
Anacardiaceae	Mangifera indica	n=20	Index of/genomes/refseq/plant/Mangifera_indica/latest_assembly_versions/GCF_011075055.1_CATAS_Mindica_2.1 (nih.gov)
Meliaceae	Toona sinensis	n=28	https://ftp.cngb.org/pub/CNSA/data1/CNP0000958/CNS0203218/CNA0019196/
Salicaceae	Populus trichocarpa	n=19	Index of/genomes/refseq/plant/Populus_trichocarpa/latest_assembly_versions/GCF_000002775.4_Pop_tri_v3 (nih.gov)
Oxalidaceae	Averrhoa carambola	n=11	https://ngdc.cncb.ac.cn/search/?dbId=gwh&q=GW HABKE00000000
Rhizophoraceae	Kandelia obovata	n=18	Index of/gwh/Plants/Kandelia_obovata_Kandelia_candel_GWHACBH00000000.1/(cncb.ac.cn)
Euphorbiaceae	Hevea brasiliensis	n=18	Index of/genomes/genbank/plant/Hevea_brasiliensis/latest_assembly_versions/GCA_010458925.1_ASM1045892v1 (nih.gov)
Fabaceae	Medicago truncatula	n=8	Index of /genomes/refseq/plant/Medicago_truncatula/latest_assembly_versions/GCF_003473485.1_MtrunA17r5.0-ANR（nih.gov）
Rosaceae	Fragaria vesca	n=7	Fragaria vesca (CFRA 2339) WholeGenome v1.0 Assembly & Annotation |GDR (rosaceae.org)
Rhamnaceae	Ziziphus jujuba	n=12	Index of/genomes/refseq/plant/Ziziphus_jujuba/latest_assembly_versions/GCF_000826755.1_ZizJuj_1.1 (nih.gov)
Urticaceae	Boehmeria nivea	n=14	https://figshare.com/s/1b0d640644bf75f6 7796
Fagaceae	Fagus sylvatica	n=12	Beech Genome Researchource
Betulaceae	Betula platyphylla	n=28	https://phytozome-next.jgi.doe.gov/
Myricaceae	Morella rubra	n=8	Index of/genomes/genbank/plant/Morella_rubra/latest_assembly_versions/GCA_003952965.2_Mru_ZJU_2 (nih.gov)
Juglandaceae	Carya illinoinensis	n=16	Index of/genomes/refseq/plant/Carya_illinoinensis/latest_assembly_versions/GCF_018687715.1_C.illinoinensisPawnee_v1 (nih.gov)

## Sheet: Table S2
Supplemental Table S2. Statistics of colinear gene pairs and blocks of colinear genes.
Homologous Blocks within the genome	Gene Pairs	Blocks	ceWGT_Blocks	ceWGT_Gene_Pairs
L. sativa	18777	1867	284	1746
H. undatus	15261	1238	358	2619
S. chinensis	35063	2481	358	2080
K. obovata	9736	594	382	3437
R. simsii	19401	1871	454	3273
B. nivea	5081	479	479	5081
M. truncatula	20716	1776	481	3547
D. oleifera	14171	1331	503	4208
I. triloba	23595	2109	611	4650
V. paradoxa	26541	2101	667	7733
F. vesca	7479	781	781	7479
C. sinensis	34016	3182	808	6241
H. brasiliensis	51349	5024	870	5506
C. illinoinensis	29417	1869	949	9679
P. trichocarpa	33705	1989	1003	10245
T. sinensis	41788	1585	1044	13815
T. cacao	11803	1066	1066	11803
N. sinensis	31820	2123	1099	12133
M. indica	36162	2389	1100	11407
A. carambola	12442	1164	1164	12442
M. rubra	12408	1251	1251	12408
Z. jujuba	11651	1292	1292	11651
C. canephora	13541	1347	1347	13541
V. vinifera	16060	1518	1518	16060
B. platyphylla	16191	1579	1579	16191
A. yangbiense	17306	1633	1633	17306
F.. sylvatica	41113	4142	4142	41113

## Sheet: Table S3
Supplemental Table S3. Kernel function analysis of Ks distribution related to duplication events within each genome (before evolutionary rate correction).
Latin name	Doubling situation	Ks distribution
		Young WGD			Old WGD
		Weight coefficient related to duplication event or speciation	Peak of Ks distribution (μ)	Deviation (σ)	Weight coefficient related to duplication event or speciation	Peak of Ks distribution (μ)	Deviation (σ)
S. chinensis	WGT、ceWGT	2.49571	0.886429	0.18722	1.0195	2.04082	0.547034
H. undatus	WGD、ceWGT	4.29416	0.83125	0.0984151	1.61949	2.01416	0.343085
B. vulgaris	ceWGT	-	-	-	1.86853	2.0277	0.296518
N. sinensis	WGD、ceWGT	10.6192	0.37415	0.0481393	2.76965	1.21446	0.195768
L. sativa	WGT、ceWGT	4.07509	0.969219	0.128045	1.29816	1.88293	0.373471
C. canephora	ceWGT	-	-	-	2.11335	1.92661	0.227296
I. triloba	WGT、ceWGT	3.1588	0.835942	0.166685	1.45067	2.00019	0.38084
D. oleifera	WGD、ceWGT	3.59812	0.833762	0.156291	1.78632	1.57244	0.316333
R. simsii	WGD、ceWGT	3.89466	0.75756	0.131853	1.91391	1.57605	0.288411
C. sinensis	WGD、ceWGT	5.2847	0.472463	0.100841	2.7353	1.3328	0.19655
V. paradoxa	WGD、ceWGT	5.82434	0.641266	0.0807033	2.27367	1.48166	0.23673
V. vinifera	ceWGT	-	-	-	2.35756	1.25642	0.237219
T. cacao	ceWGT	-	-	-	2.05075	1.58285	0.267391
A. yangbiense	ceWGT	-	-	-	2.34077	1.5456	0.224143
M. indica	WGD、ceWGT	12.3895	0.305283	0.0405382	2.16958	1.58928	0.247907
T. sinensis	WGD、ceWGT	19.8933	0.171757	0.0250904	2.36726	1.48446	0.229043
P. trichocarpa	WGD、ceWGT	18.3003	0.259235	0.0287556	2.67281	1.55213	0.193351
A. carambola	ceWGT	-	-	-	2.70719	1.56284	0.195078
K. obovata	WGD、ceWGT	14.734	0.397394	0.0349318	2.03276	1.69511	0.263452
H. brasiliensis	WGD、ceWGT	7.08375	0.319008	0.0636144	1.81142	1.49326	0.301059
M. truncatula	WGD、ceWGT	5.01072	0.792278	0.098428	1.92714	1.69418	0.295579
F. vesca	ceWGT	-	-	-	2.14496	1.62213	0.229565
Z. jujuba	ceWGT	-	-	-	1.39733	1.589	0.325542
B. nivea	ceWGT	-	-	-	1.55568	1.69734	0.339215
F. sylvatica	ceWGT	-	-	-	1.84278	1.26733	0.244783
B. platyphylla	ceWGT	-	-	-	1.82135	1.33307	0.248774
M. rubra	ceWGT	-	-	-	1.84278	1.26733	0.244783
C. illinoinensis	WGD、ceWGT	15.3689	0.378722	0.0311324	2.41573	1.46635	0.225475

## Sheet: Table S4
Supplemental Table S4. Kernel function analysis of Ks distribution related to duplication events within each genome (after evolutionary rate correction).
Latin name	Ks distribution
	Young WGD			Old WGD
	Weight coefficient related to duplication event or speciation	Peak of Ks distribution (μ)	Deviation (σ)	Weight coefficient related to duplication event or speciation	Peak of Ks distribution (μ)	Deviation (σ)
S. chinensis	2.49571	0.545712	0.18722	1.0195	1.25642	0.547034
H. undatus	4.29416	0.518486	0.0984151	1.61949	1.25642	0.343085
B. vulgaris	-	-	-	1.86853	1.25642	0.296518
N. sinensis	10.6192	0.387012	0.0481393	2.76965	1.25642	0.195768
L. sativa	4.07509	0.646726	0.128045	1.29816	1.25642	0.373471
C. canephora	-	-	-	2.11335	1.25642	0.227296
I. triloba	3.1588	0.525067	0.166685	1.45067	1.25642	0.38084
D. oleifera	3.59812	0.666243	0.156291	1.78632	1.25642	0.316333
R. simsii	3.89466	0.603935	0.131853	1.91391	1.25642	0.288411
C. sinensis	5.2847	0.445421	0.100841	2.7353	1.25642	0.19655
V. paradoxa	5.82434	0.543795	0.0807033	2.27367	1.25642	0.23673
V. vinifera	-	-	-	2.35756	1.25642	0.237219
T. cacao	-	-	-	2.05075	1.25642	0.267391
A. yangbiense	-	-	-	2.34077	1.25642	0.224143
M. indica	12.3895	0.241354	0.0405382	2.16958	1.25642	0.247907
T. sinensis	19.8933	0.145404	0.0250904	2.36726	1.25642	0.229043
P. trichocarpa	18.3003	0.209821	0.0287556	2.67281	1.25642	0.193351
A. carambola	-	-	-	2.70719	1.25642	0.195078
K. obovata	14.734	0.294555	0.0349318	2.03276	1.25642	0.263452
H. brasiliensis	7.08375	0.268397	0.0636145	1.81142	1.25642	0.301059
M. truncatula	5.01072	0.587569	0.098428	1.92714	1.25642	0.295579
F. vesca	-	-	-	2.14496	1.25642	0.229565
Z. jujuba	-	-	-	1.39733	1.25642	0.325542
B. nivea	-	-	-	1.55568	1.25642	0.339215
F. sylvatica	-	-	-	1.84278	1.25642	0.244783
B. platyphylla	-	-	-	1.82135	1.25642	0.248774
M. rubra	-	-	-	1.84278	1.25642	0.244783
C. illinoinensis	15.3689	0.378722	0.0311324	2.41573	1.2564	0.225475

## Sheet: Table S5
Supplemental Table S5. Re-estimation of the occurrence time of recent duplication events.
Latin name	Young WGD
L. sativa	59-67 Mya
H. undatus	47-54 Mya
S. chinensis	50-56 Mya
K. obovata	27-30 Mya
R. simsii	55-62 Mya
M. truncatula	54-61 Mya
D. oleifera	61-69 Mya
I. triloba	48-54 Mya
V. paradoxa	50-56 Mya
C. sinensis	41-46 Mya
H. brasiliensis	25-28 Mya
C. illinoinensis	30-34 Mya
P. trichocarpa	19-22 Mya
T. sinensis	13-15 Mya
N. sinensis	35-40 Mya
M. indica	22-25 Mya

## Sheet: Table S6
Supplemental Table S6. Chi-Square test of gene family evolutionary rates and pathway involvement in grapevines.
	Layer 1	Layer 2	Genes		c2	P
			Fe group	Se group
Pathway	metabolism	Biosynthesis of other secondary metabolites	0.0795	0.1622	43.976	0.000***
		Carbohydrate metabolism	0.0927	0.0878
		Lipid metabolism	7..95%	0.0608
		Protein families: metabolism	0.053	0.053
		Metabolism of terpenoids and polyketides	0.0464	0
		Metabolism of other amino acids	0	0.0473
		Unclassified: metabolism	0.0464	0.0464
	Genetic information processing	Protein families: genetic information processing	0.2384	0.1689
		Genetic information processing	0.1258	0.1622
	Environmental information processing	Environmental information processing	0.0861	0
	Organismal systems	Organismal systems	0.0795	0.0676
	Cellular processes	Protein families: signaling and cellular processes	0.0728	0.0541
		Cellular processes	0	0.0541
